# Supplementary material for: A Systematic Review of Complementary and Alternative Veterinary Medicine: “Miscellaneous Therapies”
Source: Animals (Basel). 2021 Nov 24;11(12):3356. doi: 10.3390/ani11123356 (PMC8697896; doi:10.3390/ani11123356)
Supplement: Supplementary file 1 [file animals-11-03356-s001.zip]

Archive with 1 entries (1 files):
- animals-1436236-Supplementary.pdf
